# Supplementary material for: Phenylacetyl-/Trolox- Amides: Synthesis, Sigma-1, HDAC-6, and Antioxidant Activities
Source: Int J Mol Sci. 2023 Oct 18;24(20):15295. doi: 10.3390/ijms242015295 (PMC10607876; doi:10.3390/ijms242015295)
Supplement: Supplementary file 1 [file ijms-24-15295-s001.zip]

Archive with 2 entries (2 files):
- Supplemental Exptal.  NMR -IJMS.pdf
- Supplemental ORAC Plots.pdf
